# Supplementary material for: The Improved DC Breakdown Strength Induced by Enhanced Interaction between SiO2 Nanoparticles and LLDPE Matrix
Source: Molecules. 2023 Jun 22;28(13):4908. doi: 10.3390/molecules28134908 (PMC10343384; doi:10.3390/molecules28134908)
Supplement: Supplementary file 1 [file molecules-28-04908-s001.zip]

Archive with 1 entries (1 files):
- molecules-2444378-supplementary.pdf
